# Supplementary material for: A synthesis of qualitative evidence of barriers and facilitators in implementing guidelines for TB testing in healthcare settings
Source: Implement Sci Commun. 2024 Mar 27;5:30. doi: 10.1186/s43058-024-00565-0 (PMC10967211; doi:10.1186/s43058-024-00565-0)
Supplement: Supplementary file 1 — Additional file 1. Deviations from protocol. [file 43058_2024_565_MOESM1_ESM.xlsx]

## Sheet: Sheet1
Deviations from protocol Protocol	Changes
To include studies that explored the implementation of a diagnostic tests (Xpert MTB/RIF) or algorithm (for example smear negative algorithms) or process regardless of whether the term guideline is explicitly mentioned were also included	We only included studies that explored implementations of guidelines or guideline implementation strategies and excluded studies that explored implementation of diagnostic tests. We excluded because there was a recently published qualitative review that explored implementation of a diagnostic tests (Xpert MTB/RIF) or algorithm
“Include studies without date or language restrictions.”	We only included studies published in English language because we did not have a translator for non-English studies
