# Supplementary material for: A synthesis of qualitative evidence of barriers and facilitators in implementing guidelines for TB testing in healthcare settings
Source: Implement Sci Commun. 2024 Mar 27;5:30. doi: 10.1186/s43058-024-00565-0 (PMC10967211; doi:10.1186/s43058-024-00565-0)
Supplement: Supplementary file 2 — Additional file 2. ENTREQ reporting checklist. [file 43058_2024_565_MOESM2_ESM.xlsx]

## Sheet: Sheet1
ENTREQ checklist (Enhancing transparency in reporting the synthesis of qualitative research)
No	Item	Guide and description	Reported on page
1	Aim	To identify barriers and facilitators to implementing Tuberculosis testing guidelines	6
2	Synthesis methodology	We used the thematic framework analysis approach to analyse and synthesize qualitative data drawing on the SURE framework. Thematic synthesis is useful where the evidence is likely to be primarily descriptive and enhance our understanding of why the health stakeholders think, feel and behave as they do	11
3	Approach to searching	The search was pre-planned and comprehensive search strategies employed to identify all available studies	8 and 9
4	Inclusion criteria	We included qualitative studies from any geographical settings that focused on implementing guidelines or guideline implementation strategies/interventions about any test for any form of tuberculosis. The outcome of interest was attitudes, perspectives and experiences of health stakeholders.	6 to 8
		The populations were health care stakeholders such as health care workers, managers, policymakers and patients.
		There was no limitation on year but we restricted to English studies only
5	Data sources	The following electronic databases were searched for relevant studies	8 and 9
		MEDLINE, EMBASE, TRIP, The Cochrane Library, Cumulative Index to Nursing and Allied Health Literature (CINAHL) and several regional databases (African Index Medicus, Index Medicus for the Eastern Mediterranean Region, INDMED, HERDIN, Thai Index Medicus, LILACS
		We also searched other resources such as the reference list of included studies, grey literature including government or non-governmental organization reports and websites that contained evidence on TB diagnosis, including the World Health Organization, Evidence-based Tuberculosis Diagnosis and the International Union Against TB and Lung Disease. The search was done until 13 December 2021 and upd…
6	Electronic Search strategy	The comprehensive search strategy is described in Additional file 3	Additional file 4
7	Study screening methods	Two researchers independently and in parallel screened the title and abstracts for eligible studies. Disagreements were resolved by discussion and consensus. These authors also independently screened the full text of potentially eligible articles to check if the articles fulfilled the inclusion criteria defined by the types of studies, participants, intervention, setting and outcomes.	9
8	Study characteristics	Table 1 presents the characteristics of included studies, author, year, country setting and participants	39 to 41
9	Study selection results	The study selection results are presented in Fig 1 using the PRISMA 2020 flow diagram showing the selection processes, results. Our search identified 6190 articles from electronic and grey literature searches. We screened 6151 titles and abstracts after duplicates were removed. We excluded 5872 titles and abstracts and screened 279 full-text articles. We excluded 256 full-text articles. Reasons f…	Fig 1 and 13
10	Rationale for appraisal	We use the Critical Appraisal Skills Program (CASP) quality assessment tool for qualitative studies to assess the methodological quality of qualitative studies. Our CASP checklist had eight questions, which were scored as either Yes, No or Unclear. We did not use the assessments of methodological quality to exclude studies but to assess how much confidence we have in each finding.	10 and 12
		We did not exclude studies based on quality. Instead, we applied the CASP tool as part of assessing the Confidence in the Evidence from Reviews of Qualitative research (CERQual) approach for assessing confidence in the systematic review findings. We applied the Confidence in the Evidence from Reviews of Qualitative research (CERQual) approach to explain and summarize our judgments on the confiden…
11	Appraisal items	The CASP quality assessment tool for methodological qualities of studies and the CERQual approach for Qualitative research (CERQual) approach for assessing confidence in findings.	10 and Additional file 6
		The CASP tool questions were about study setting, ethical issues, sampling, data collection, data analysis methods, statement of findings and discussion on implications of research.
		The CERQual approach assesses confidence in the review findings based on four components which include: the methodological limitations of included studies, the relevance of the included studies to the review question, the coherence of the review findings and the adequacy of data contributing to the review findings.
12	Appraisal process	Appraisal was conducted independently by two authors and disagreements resolved by consensus.	9
13	Appraisal results	The results of the CASP and CERQual assessments are presented in Additional files 8,9 and 10	Additional file 8,9 and 10
14	Data extraction	Drawing from the Supporting the Use of Research Evidence (SURE) framework, we developed a structured and standardized data collection form for extracting data from the selected studies. The SURE framework focuses on barriers to implementing health systems interventions and includes elements on knowledge and skills, health system challenges and social and political constraints (To ensure the integ…	9 and 10
15	Software	Eppi reviewer	9
16	Number of reviewers	Two reviewers were involved in data analysis and coding	9
17	Coding	We coded the data based on the themes identified in the data, indexing using the codes related to the themes of the framework. We indexed some studies with one or more codes. We sorted the data by themes and presented the themes in the form of an analysis table enabling us to summarize the findings of the studies across different themes and subthemes.	9 and 10
18	Study comparison	The first author (PW) began by familiarizing herself with the data against the review's aims and noted recurrent themes across the studies. We then used the SURE framework to guide our thematic analysis across five main domains; recipients of care level, providers of care level, other stakeholders’ level, health systems and socio-political constraints. We also included other emerging themes from …	11
19	Derivation of themes	The process of deriving themes was inductive starting with identifying themes, patterns and grouping them into general themes.	11
20	Quotations	The comprehensive themes derived from the analysis and quotations from the primary studies are presented in Additional files 11 and 12	Additional file 11 and 12
21	Synthesis output	The main synthesis output is presented in Table 2. A comprehensive synthesis output for barriers and facilitators to implementation of guidelines for TB diagnosis are presented in Additional files 11 and 12	Table 2, Additional files 11 and 12
		The main barriers we identified across the SURE framework levels and domains were mistrust of tests and health providers, disbelief of diagnosis and stigma by recipients of care. At the providers of care level, limited awareness of guidelines, poor understanding of the disease, limited skills in sample collection, lack of confidence in tests, mistrust of guidelines, fear of misusing tests, and pa…
