# Supplementary material for: A synthesis of qualitative evidence of barriers and facilitators in implementing guidelines for TB testing in healthcare settings
Source: Implement Sci Commun. 2024 Mar 27;5:30. doi: 10.1186/s43058-024-00565-0 (PMC10967211; doi:10.1186/s43058-024-00565-0)
Supplement: Supplementary file 4 — Additional file 4. The Search strategy. [file 43058_2024_565_MOESM4_ESM.xlsx]

## Sheet: Sheet1
Search Strategy
1	"Tuberculosis/diagnosis" OR "Tuberculosis/epidemiology" OR "Tuberculosis/Organization and administration" OR “Tuberculosis/prevention and control"[MeSH])
2	((“Tuberculosis, Multidrug-Resistant/diagnosis"[MeSH] OR "Tuberculosis, Multidrug-Resistant/epidemiology"[MeSH] OR "Tuberculosis, Multidrug-Resistant/prevention and control "[MeSH] )))
3	((tuberculosis OR TB OR MDR-TB OR XDR-TB) AND (diagnosis OR diagnostic* OR detection OR RDT* OR screen*) [Title/Abstract])
4	(Tuberculosis OR TB OR MDR-TB OR XDR-TB) AND ("active case finding" OR ACF) [Title/Abstract]
5	(Tuberculosis OR TB OR MDR-TB OR XDR-TB) AND “point of care” [Title/Abstract]
6	"Latent Tuberculosis"[Mesh] AND (diagnosis OR diagnostic* OR detection OR RDT* OR screen* OR “active case finding” OR ACF OR “point of care” [Title/Abstract])
7	1 OR 2 OR 3 OR 4 OR 5 OR 6
8	"Qualitative Research"[MeSH] OR "Interviews as Topic"[MeSH]
9	"Attitude of Health Personnel" [MeSH]
10	Qualitative OR survey OR “focus group*” OR interview* OR questionnaire OR experience* OR “mixed method*” [Title/Abstract]
11	"Health services"[MeSH ] OR "Delivery of Health Care"[MeSH] OR "Health Services Accessibility"[MeSH] OR "Patient Acceptance of Health Care"[MeSH] OR "Health Status Disparities"[MeSH] OR “Health Knowledge, Attitudes, Practice"[MeSH]
12	"Health Personnel/education"[MeSH] OR "Health Personnel/manpower"[MeSH] OR "Health Personnel/Organization and administration"[MeSH] OR "Health Personnel/psychology"[MeSH] OR "Health Personnel/statistics and numerical data"[MesSH] OR "Health Personnel/utilization"[MeSH] OR Health Personnel/standards [MeSH]
13	"Healthcare utilization" OR "healthcare seeking” [Title/Abstract]
14	"Patients"[MeSH] OR “patient compliance” [MeSH ] OR "Consumer Participation"[MeSH] OR (stakeholder* OR provider* OR “health manager*” OR “community-based OR academic* OR advocacy [Title/Abstract]
15	"Delayed Diagnosis"[Mesh] OR “Delayed diagnosis” [Title/Abstract] OR “Diagnostic delay*” [Title/Abstract]
16	"Guideline Adherence"[MeSH]
17	(guideline* OR “best practice*” OR evidence OR EBM) AND (adher* OR apply* OR application OR disseminat* OR implement* OR introduce* OR uptake) [Title/Abstract])
18	barrier* OR delay* OR facilitat* OR enable* OR limit* OR drawback* OR challeng* OR stigma* OR failure* OR constrain* OR consensus OR factor* OR challenge* [Title/Abstract]
19	Consensus OR Statement OR Algorithm [Title/Abstract]
20	8 OR 9 OR 10 OR 11 OR 12 OR 13 OR 14 OR 15 OR 16 OR 17 OR 18 OR 19
21	7 AND 20
	21 NOT (case reports[pt] OR editorial[pt] OR comment[pt] OR practice guideline[pt])
