# Supplementary material for: A synthesis of qualitative evidence of barriers and facilitators in implementing guidelines for TB testing in healthcare settings
Source: Implement Sci Commun. 2024 Mar 27;5:30. doi: 10.1186/s43058-024-00565-0 (PMC10967211; doi:10.1186/s43058-024-00565-0)
Supplement: Supplementary file 5 — Additional file 5. The SURE framework for identifying factors affecting the implementation of policy. [file 43058_2024_565_MOESM5_ESM.xlsx]

## Sheet: Sheet1
The SURE (Supporting the Use of Research Evidence) Framework for identifying factors affecting implementation of policy
Levels	Factors affecting implementation
Recipients of care	Knowledge and skills
	Attitudes regarding programme acceptability, appropriateness and credibility
	Motivation to change or adopt behaviour
Providers of care	Knowledge and skills
	Attitudes regarding programme acceptability, appropriateness and credibility
	Motivation to change or adopt behaviour
Other stakeholders	Knowledge and skills
	Attitudes regarding programme acceptability, appropriateness and credibility
	Motivation to change or adopt behaviour
Health system constraints	Accessibility to care
	Financial resources
	Human resources
	Education system
	Clinical supervision
	Internal Communication
	External communication
	Allocation of authority
	Accountability
	Management and/or leadership
	Information systems
	Facilities
	Patient flow processes
	Procurement and distribution systems
	Incentives
	Bureaucracy
	Relationship with norms and standards
Social and political constraints	Ideology
	Short term thinking
	Contracts
	Legislation or regulations
	Donor policies
	Influential people
	Corruption
	Political stability
