# Supplementary material for: A synthesis of qualitative evidence of barriers and facilitators in implementing guidelines for TB testing in healthcare settings
Source: Implement Sci Commun. 2024 Mar 27;5:30. doi: 10.1186/s43058-024-00565-0 (PMC10967211; doi:10.1186/s43058-024-00565-0)
Supplement: Supplementary file 6 — Additional file 6. The CASP quality assessment questions. [file 43058_2024_565_MOESM6_ESM.xlsx]

## Sheet: Sheet1
Critical Appraisal Skills Programme (CASP) quality assessment questions
	Questions	Options
1	Was there a clear statement of the aims of the research	Yes
		No
		Unclear
2	Is the study setting or context described sufficiently?	Yes
		No
		Unclear
3	Have ethical issues been taken into consideration?	Yes
		No
		Unclear
4	Is the theoretical basis for the study methodology stated?	Yes
		No
		Unclear
5	Is the sampling method clearly described?	Yes
		No
		Unclear
6	Is the data collection method clearly described?	Yes
		No
		Unclear
7	Is the method for data analysis clearly described and appropriate?	Yes
		No
		Unclear
8	Is there evidence of reflexivity?	Yes
		No
		Unclear
9	Is there a clear statement of finding or conclusions, and are these supported by adequate evidence?	Yes
		No
		Unclear
10	Is there a discussion of study contribution to practice and future research?	Yes
		No
		Unclear
