# Supplementary material for: A synthesis of qualitative evidence of barriers and facilitators in implementing guidelines for TB testing in healthcare settings
Source: Implement Sci Commun. 2024 Mar 27;5:30. doi: 10.1186/s43058-024-00565-0 (PMC10967211; doi:10.1186/s43058-024-00565-0)
Supplement: Supplementary file 7 — Additional file 7. List of excluded studies. [file 43058_2024_565_MOESM7_ESM.xlsx]

## Sheet: Sheet1
	List of Excluded studies
No.	Title of study	Reason for exclusion
1	Boulanger RF, Komparic A, Dawson A, Upshur REG, Silva DS. Developing and Implementing new TB Technologies: Key Informants' Perspectives on the Ethical Challenges. J Bioeth Inq. 2020 Mar;17(1):65-73. doi: 10.1007/s11673-019-09954-w. Epub 2019 Dec 19. PMID: 31858386.	Did not address phenomenon of interest
2	Jackson C, Gardy JL, Shadiloo HC, Silva DS. Trust and the ethical challenges in the use of whole genome sequencing for tuberculosis surveillance: a qualitative study of stakeholder perspectives. BMC Med Ethics. 2019 Jul 4;20(1):43. doi: 10.1186/s12910-019-0380-z. PMID: 31272443; PMCID: PMC6610958.	Did not address phenomenon of interest
3	Joshi B, Lestari T, Graham SM, Baral SC, Verma SC, Ghimire G, Bhatta B, Dumre SP, Utarini A. The implementation of Xpert MTB/RIF assay for diagnosis of tuberculosis in Nepal: A mixed-methods analysis. PLoS One. 2018 Aug 10;13(8):e0201731. doi: 10.1371/journal.pone.0201731. PMID: 30096174; PMCID: PMC6086427.	Did not address phenomenon of interest
4	Shewade HD, Kokane AM, Singh AR, Parmar M, Verma M, Desikan P, Khan SN, Kumar AMV. Provider reported barriers and solutions to improve testing among tuberculosis patients 'eligible for drug susceptibility test': A qualitative study from programmatic setting in India. PLoS One. 2018 Apr 20;13(4):e0196162. doi: 10.1371/journal.pone.0196162. PMID: 29677210; PMCID: PMC5909888.	Did not address phenomenon of interest
5	Mwaura M, Engel N. Constructing confidence: User perspectives on AlereLAM testing for tuberculosis. Int J Infect Dis. 2021 Nov;112:237-242. doi: 10.1016/j.ijid.2021.09.018. Epub 2021 Sep 12. PMID: 34525399.	Did not address phenomenon of interest
6	de Camargo KR Jr, Guedes CR, Caetano R, Menezes A, Trajman A. The adoption of a new diagnostic technology for tuberculosis in two Brazilian cities from the perspective of patients and healthcare workers: a qualitative study. BMC Health Serv Res. 2015 Jul 21;15:275. doi: 10.1186/s12913-015-0941-x. PMID: 26195000; PMCID: PMC4507311.	Did not address phenomenon of interest
7	Shewade HD, Govindarajan S, Sharath BN, Tripathy JP, Chinnakali P, Kumar AM, Muthaiah M, Vivekananda K, Paulraj AK, Roy G. MDR-TB screening in a setting with molecular diagnostic techniques: who got tested, who didn't and why? Public Health Action. 2015 Jun 21;5(2):132-9. doi: 10.5588/pha.14.0098. PMID: 26400385; PMCID: PMC4487483.	Did not address phenomenon of interest
9
10
11
12
13
14
15
16
17
18
19
20
21
