# Supplementary material for: A synthesis of qualitative evidence of barriers and facilitators in implementing guidelines for TB testing in healthcare settings
Source: Implement Sci Commun. 2024 Mar 27;5:30. doi: 10.1186/s43058-024-00565-0 (PMC10967211; doi:10.1186/s43058-024-00565-0)
Supplement: Supplementary file 8 — Additional file 8. CASP assessment results. [file 43058_2024_565_MOESM8_ESM.xlsx]

## Sheet: Sheet1
CASP assessment results
	Clear aim	Study setting	Ethical issues	Methodology theory	Sampling method	Data collection method	Data analysis clear	Evidence for reflexivity	Clear findings/ conclusions	Future research & practice
Chadha 2014	Yes	Unclear	Yes	Unclear	Yes	Yes	Yes	No	Yes	Yes
Evenblij 2016	Yes	Yes	Yes	Unclear	Yes	Yes	Yes	No	Yes	Yes
Kanakaraju 2020	Yes	Yes	Yes	Unclear	Yes	Yes	Yes	No	Yes	Yes
Biermann 2020*	Yes	Unclear	Yes	Unclear	Yes	Yes	Yes	No	Yes	Yes
Biermann 2020	Yes	Unclear	Yes	Unclear	Yes	Yes	Yes	No	Yes	Yes
Kerrigan 2018	Yes	Yes	Yes	Unclear	Yes	Yes	Yes	No	Yes	Yes
Kuznetsov 2016	Yes	Unclear	Yes	Unclear	Yes	Yes	Yes	No	Yes	Yes
Mala 2014	Yes	Yes	Yes	Unclear	Yes	Yes	Yes	No	Yes	Yes
Mulder 2012	Yes	Yes	Yes	Unclear	Yes	Yes	Yes	No	Yes	Yes
Mwaura 2021	Yes	Yes	Yes	Unclear	Yes	Yes	Yes	No	Yes	Yes
Nagar 2020	Yes	Yes	Yes	Yes	Yes	Yes	Yes	No	Yes	Yes
Naidoo 2015	Yes	Yes	Yes	Unclear	Yes	Yes	Yes	No	Yes	Yes
Nalugwa 2020	Yes	Yes	Yes	Unclear	Yes	Yes	Yes	No	Yes	Yes
Oliwa 2020	Yes	Unclear	Yes	Yes	Yes	Yes	Yes	Yes	Yes	Yes
Rendell 2015	Yes	Yes	Yes	Unclear	Yes	Yes	Yes	No	Yes	Yes
Siddiqi 2008	Yes	Yes	Unclear	Yes	Yes	Yes	Yes	No	Yes	Yes
Spruijt 2019	Yes	Yes	Yes	Unclear	Yes	Yes	Yes	No	Yes	Yes
Wei 2010	Yes	Yes	Yes	Unclear	Yes	Yes	Yes	No	Yes	Yes
Farhoudi 2017	Yes	Yes	Yes	Unclear	Yes	Yes	Yes	No	Yes	Yes
Singh 2021	Yes	Unclear	Yes	Unclear	Yes	Yes	Yes	No	Yes	Yes
Jia 2016	Yes	Unclear	Yes	Unclear	Unclear	Yes	Yes	No	Yes	Yes
Joseph 2004	Yes	Yes	Yes	Yes	Yes	Yes	Yes	No	Yes	Yes
McDowell 2018	Yes	Yes	Yes	Unclear	Yes	Yes	Yes	No	Yes	Yes
Gray 2022	Yes	Yes	Yes	Unclear	Yes	Yes	Yes	No	Yes	Yes
Szkwarko 2022	Yes	Yes	Yes	Unclear	Yes	Yes	Yes	No	Yes	Yes
