# Supplementary material for: A synthesis of qualitative evidence of barriers and facilitators in implementing guidelines for TB testing in healthcare settings
Source: Implement Sci Commun. 2024 Mar 27;5:30. doi: 10.1186/s43058-024-00565-0 (PMC10967211; doi:10.1186/s43058-024-00565-0)
Supplement: Supplementary file 9 — Additional file 9. CERQual Assessment of each barrier. [file 43058_2024_565_MOESM9_ESM.xlsx]

## Sheet: Barriers
CERQual assessment of each barrier
SURE framework categories	SURE Framework domains	Review finding	Methodological limitations	Coherence	Relevance	Adequacy	CERQual assessment of confidence in the evidence	Explanation of CERQual assessment	Studies contributing to review finding	Income category of contributing studies
Recipients of care	Knowledge and skills	Poor understanding of disease, tests and sample collection	Minor concerns because there was no reported evidence for reflexivity and unclearly reported methodological theory in some studies	No or minor concerns on coherence. All studies supported the review findings	No or minor concerns on relevance	Minor concerns because two studies did not have the theme discussed in details	High confidence	No concerns for coherence and relevance and minor concerns for methodological limitation and adequacy of studies	Spruijt 2019, Kerrigan 2018, Chadha 2014, Rendell 2017	Mix (LMICs & HIC)
	Attitudes regarding programme acceptability, appropriateness and credibility	Mistrust of tests, mistrust of health providers, poor public health services, disbelief about diagnosis, stigma	Minor concerns because there was no reported evidence for reflexivity and unclearly reported methodological theory in some studies	No or minor concerns on coherence. All studies supported the review findings	No or minor concerns on relevance	No or minor concerns on adequacy. All studies were rich except one whose themes were not discussed in details	High confidence	There were no concerns for coherence, relevance and adequacy. Only a minor concern on methodological limitations	Joseph 2004, Spruijt 2019, Siddiqi 2008, Nagar 2020, Kerrigan2018,	Mix (LMICs & HIC)
	Motivation to change or adopt behaviour	Recall bias, failure to share contact information, failure to follow doctor's advice, reluctance to travel	Minor concerns because there was no reported evidence for reflexivity and unclearly reported methodological theory in some studies	No or minor concerns on coherence. All studies supported the review findings	No or minor concerns on relevance	No or minor concerns. All studies were rich	High confidence	There were no concerns for coherence, relevance and adequacy. Only a minor concern on methodological limitations	Spruijt 2019, Mulder 2012, Kanakaraju 2020, Chadha 2014	Mix (LMICs &HIC)
Providers of care	Knowledge and skills	Poor awareness & understanding of guidelines, Poor understanding of disease, difficulty in sample collection in children	Minor concerns because there was no reported evidence for reflexivity and unclearly reported methodological theory in some studies	No or minor concerns on coherence. All studies supported the review findings	No or minor concerns on relevance	Minor concerns because all studies were rich except three studies did not have the theme discussed in details	High confidence	There were no concerns for coherence, relevance and adequacy. Only a minor concern on methodological limitations	Mc Dowell 2018, Joseph 2004, Singh 2021, Wei 2010, Rendell 2017, Oliwa 2020, Naidoo 2015,Nagar 2020, Mwaura 2021,Mulder 2012, Kerrigan 2018, Chadha 2014, Gray 2022, Szkwarko 2022	Mix (LMIC & HIC)
	Attitudes regarding programme acceptability, appropriateness and credibility	Lack of confidence in tests, Mistrust of guidelines, Fear of misusing tests, Lack of Confidence in obtaining specimens, Complexity of childhood TB, Patient's reaction guiding practice,Skepticism about incidence of disease.	Minor concerns because there was no reported evidence for reflexivity and unclearly reported methodological theory in some studies	No or minor concerns on coherence. All studies supported the review findings	No or minor concerns on relevance	Minor concerns because all studies were rich except three studies did not have the theme discussed in details	High confidence	There were no concerns for coherence, relevance and adequacy. Only a minor concern on methodological limitations	Mc Dowell 2018, Singh 2021, Siddiqi 2008, Oliwa2020, Naidoo 2015, Mala 2014, Kuznetov 2016, Biermann2020, Chadha 2014, Kerrigan 2018, Evenblij 2016, Nagar 2020, Gray 2022, Szkwarko 2022	Mix (LMIC & HIC)
	Motivation to change or adopt behaviour	Change inertia, Lack of time to read print guidelines, time consuming test algorithms, unclarity with negative test results, perceived difficulty in specimen collection, challenges in managing childhood TB, conflicts of interest, no financial benefit, fear of nosocomial TB infection, lack of time to follow up patients	Minor concerns because there was no reported evidence for reflexivity and unclearly reported methodological theory in some studies	No or minor concerns on coherence. All studies supported the review findings	No or minor concerns on relevance	Minor concerns because two studies did not have the themes discussed in details	High confidence	There were no concerns for coherence, relevance and adequacy. Only a minor concern on methodological limitations	Mc Dowell 2018, Singh 2021, Spruijt 2019, Siddiqi 2008, Oliwa 2020, Naidoo 2015, Nagar 2020, Kuznetov 2016, Mwaura 2021, Gray 2022	Mix (LMIC & HIC)
Other stakeholders	Knowledge and skills	Lack of evidence based EPTB guidelines	Minor concerns because there was no reported evidence for reflexivity and unclearly reported methodological theory in some studies	No or minor concerns on coherence. All studies supported the review findings	No or minor concerns on relevance	Moderate concerns because only one study supported the findings but it was rich.	Moderate confidence	No concerns for coherence and relevance, minor concerns on methodological limitations and moderate concerns on adequacy.	Nagar 2020	LMIC
	Attitudes regarding programme acceptability, appropriateness and credibility	Concerns Increased staff burden of ACF, increased waiting times for non-TB patients	Minor concerns because there was no reported evidence for reflexivity and unclearly reported methodological theory in some studies	No or minor concerns on coherence. All studies supported the review findings	No or minor concerns on relevance	Moderate concerns because only one study supported the findings but it was very rich. Had multiple participants across many HIC & LMIC settings	Moderate confidence	No concerns for coherence and relevance, minor concerns on methodological limitations and moderate concerns on adequacy.	Biermann 2020*	LMIC
	Motivation to change or adopt behaviour	Poor focus on EPTB	Minor concerns because there was no reported evidence for reflexivity and unclearly reported methodological theory in some studies	No or minor concerns on coherence. All studies supported the review findings	No or minor concerns on relevance	Moderate concerns because only one study supported the findings but it was rich.	Moderate confidence	No concerns for coherence and relevance, minor concerns on methodological limitations and moderate concerns on adequacy.	Nagar 2020	LMIC
Health system constraints	Accessibility to care	Poor geographical and financial access, Inconvenient testing schedules, language barrier	Minor concerns because there was no reported evidence for reflexivity and unclearly reported methodological theory in some studies	No or minor concerns on coherence. All studies supported the review findings	No or minor concerns on relevance	No or minor concerns. All studies were rich	High confidence	There were no concerns for coherence, relevance and adequacy. Only a minor concern on methodological limitations	Joseph 2004, Wei 2010, Siddiqi 2008, Nagar 2020, Kanakaraju 2020, Chadha 2014,Gray 2022, Szkwarko 2022	Mix (LMIC & HIC)
	Financial resources	Poor health facility funding	Minor concerns because there was no reported evidence for reflexivity and unclearly reported methodological theory in some studies	No or minor concerns on coherence. All studies supported the review findings	No or minor concerns on relevance	Minor concerns because two studies did not have the themes discussed in details	High confidence	There were no concerns for coherence and relevance. There were minor concerns on methodological limitations and adequacy.	Jia 2016, Wei 2010, Siddiqi 2008, Nagar 2020, Kuznetov 2016, Mc Dowell 2018, Gray 2022	Mix (LMIC & HIC)
	Human resources	Inadequate staffing, rapid staff turnover, over-burdened staff	Minor concerns because there was no reported evidence for reflexivity and unclearly reported methodological theory in some studies	No or minor concerns on coherence. All studies supported the review findings	No or minor concerns on relevance	No or minor concerns on adequacy. All studies were rich except one whose themes were not discussed in details	High confidence	There were no concerns for coherence, relevance and adequacy. Only a minor concern on methodological limitations	Wei 2010, Siddiqi 2008, Rendell 2017, Biermann 2020, Kanakaraju 2020	LMICs
	Education system	Poor training	Minor concerns because there was no reported evidence for reflexivity and unclearly reported methodological theory in some studies	No or minor concerns on coherence. All studies supported the review findings	No or minor concerns on relevance	Minor concerns because all studies were rich except three studies did not have the theme discussed in details	High confidence	There were no concerns for coherence and relevance. There were minor concerns on methodological limitations and adequacy.	Mc Dowell 2018, Singh 2021, Wei 2010, Siddiqi 2008, Rendell 2017, Oliwa 2020, Naidoo 2015, Kuznetov 2016, Szkwarko 2022	Mix (LMIC & HIC)
	Clinical supervision	Poor supervision	Minor concerns because there was no reported evidence for reflexivity and unclearly reported methodological theory in some studies	No or minor concerns on coherence. All studies supported the review findings	No or minor concerns on relevance	Minor concerns because only two studies supported the findings but they were rich. One study had many participants across many HIC & LMIC	High confidence	There were no concerns for coherence and relevance. There were minor concerns on methodological limitations and adequacy.	Wei 2010, Biermann 2020	LMICs
	Internal Communication	Inefficient laboratory and clinical coordination	Minor concerns because there was no reported evidence for reflexivity and unclearly reported methodological theory in some studies	No or minor concerns on coherence. All studies supported the review findings	No or minor concerns on relevance	Moderate concerns because only two studies supported the findings but they were rich.	Moderate confidence	No concerns for coherence and relevance, minor concerns on methodological limitations and moderate concerns on adequacy.	Siddiqi 2008, Nalugwa 2020, Gray 2022	Mix (LMIC & HIC)
	External communication	Communication with patients without phones	Minor concerns because there was no reported evidence for reflexivity and unclearly reported methodological theory in some studies	No or minor concerns on coherence. All studies supported the review findings	No or minor concerns on relevance	Serious concerns because only one study supported the finding and the qualitative themes were not discussed in details	Low confidence	Serious concerns about adequacy, minor concerns about methodological limitations and no concerns on coherence and relevance	Nalugwa 2020	LMICs
	Patient flow and processes	Poor patient flow, service integration and referral	Minor concerns because there was no reported evidence for reflexivity and unclearly reported methodological theory in some studies	No or minor concerns on coherence. All studies supported the review findings	No or minor concerns on relevance	No or minor concerns on adequacy. All studies were rich except one whose themes were not discussed in details	High confidence	There were no concerns for coherence, relevance and adequacy. Only a minor concern on methodological limitations	Joseph 2004, Oliwa 2020, Naidoo 2015, Mala2014, Biermann 2020, Kanakaraju 2020, Chadha 2014	Mix (LMIC & HIC)
	Management and/or leadership	Limited senior leadership, mentorship and program management	Minor concerns because there was no reported evidence for reflexivity and unclearly reported methodological theory in some studies	No or minor concerns on coherence. All studies supported the review findings	No or minor concerns on relevance	No or minor concerns. All studies were rich	High confidence	There were no concerns for coherence, relevance and adequacy. Only a minor concern on methodological limitations	Singh 2021, Siddiqi 2008, Oliwa 2020, Nagar 2015, Mwaura 2021, Gray 2022	Mix (LMIC & HIC)
	Information systems	Poor record keeping platforms	Minor concerns because there was no reported evidence for reflexivity and unclearly reported methodological theory in some studies	No or minor concerns on coherence. All studies supported the review findings	No or minor concerns on relevance	Minor concerns because two studies did not have the themes discussed in details	High confidence	There were no concerns for coherence and relevance. There were minor concerns on methodological limitations and adequacy.	Singh 2021, Wei 2010, Siddiqi 2008, Rendell 2017, Nalugwa 2020, Mala 2014, Szkwarko 2022	Mix (LMIC &HIC)
	Facilities	Insufficient tests and infrastructure. Poor specimen transport	Minor concerns because there was no reported evidence for reflexivity and unclearly reported methodological theory in some studies	No or minor concerns on coherence. All studies supported the review findings	No or minor concerns on relevance	Minor concerns because all studies were rich except three studies did not have the theme discussed in details	High confidence	There were no concerns for coherence and relevance. There were minor concerns on methodological limitations and adequacy.	Singh 2021, Wei 2010, Nalugwa 2020, Naidoo 2015, Mala 2014, Kuznetov 2016, Kanakaraju 2020	LMICs
	Procurement and distribution system	Stock outs and poor supply chain systems	Minor concerns because there was no reported evidence for reflexivity and unclearly reported methodological theory in some studies	No or minor concerns on coherence. All studies supported the review findings	No or minor concerns on relevance	Minor concerns because two studies did not have the themes discussed in details	High confidence	There were no concerns for coherence and relevance. There were minor concerns on methodological limitations and adequacy.	Rendell 2017, Oliwa 2020, Nalugwa 2020, Nagar 2020, Biermann 2020	LMICs
	Incentives	Poor sustainability and negative consequences of incentives	Minor concerns because there was no reported evidence for reflexivity and unclearly reported methodological theory in some studies	No or minor concerns on coherence. All studies supported the review findings	No or minor concerns on relevance	Minor concerns because only three studies supported the findings but only two were rich. Also, only one study was from a diverse setting while other two were from the same country	High confidence	There were no concerns for coherence and relevance. There were minor concerns on methodological limitations and adequacy.	Jia 2016, Wei 2010, Biermann 2020	LMICs
	Relationship with norms and standards	Ambiguous guidelines, Low confidence in guidelines, Poor adherence to guidelines, Inflexible guidelines, Poor updating of guidelines, Poor advocacy of guidelines,	Minor concerns because there was no reported evidence for reflexivity and unclearly reported methodological theory in some studies	No or minor concerns on coherence. All studies supported the review findings	No or minor concerns on relevance	Minor concerns because two studies did not have the theme discussed in details	High confidence	There were no concerns for coherence and relevance. There were minor concerns on methodological limitations and adequacy.	Singh 2021, Spruijt 2019, Siddiqi 2008, Rendell 2017, Naidoo 2015, Nagar 2020. Mwaura 2021, Mala 2014, Wei 2010, Mulder 2012	Mix (LMIC & HIC)
	Short-term thinking	Low focus on sustainability, Political based decisions	Minor concerns because there was no reported evidence for reflexivity and unclearly reported methodological theory in some studies	No or minor concerns on coherence. All studies supported the review findings	No or minor concerns on relevance	Moderate concerns because only one study supported the findings but it was rich. Participants were from LMIC and HIC	Moderate confidence	No concerns for coherence and relevance, minor concerns on methodological limitations and moderate concerns on adequacy.	Biermann 2020	LMICs
Social and political constraints	Donor policies	Donor dependence, Lack of country policy ownership	Minor concerns because there was no reported evidence for reflexivity and unclearly reported methodological theory in some studies	No or minor concerns on coherence. All studies supported the review findings	No or minor concerns on relevance	Moderate concerns because only one study supported the findings but it was rich. Participants were from LMIC and HIC	Moderate confidence	No concerns for coherence and relevance, minor concerns on methodological limitations and moderate concerns on adequacy.	Biermann 2020	LMICs
	Influential people	Eminence based practice, Donor and WHO influence on policy development, Lack of political support	Minor concerns because there was no reported evidence for reflexivity and unclearly reported methodological theory in some studies	No or minor concerns on coherence. All studies supported the review findings	No or minor concerns on relevance	No or minor concerns on adequacy. All studies were rich except one whose themes were not discussed in details	High confidence	There were no concerns for coherence, relevance and adequacy. Only a minor concern on methodological limitations	Mc Dowell 2018, Mala. 2014, Kuznetov 2016, Biermann 2020	LMICs
	Corruption	Health workers charging patients despite free TB policy	Minor concerns because there was no reported evidence for reflexivity and unclearly reported methodological theory in some studies	No or minor concerns on coherence. The study supported the review findings	No or minor concerns on relevance	Serious concerns because only one study supported the finding and the qualitative themes were not discussed in details	Low confidence	Serious concerns about adequacy, minor concerns about methodological limitations and no concerns on coherence and relevance	Jia 2016	LMICs
Others	Guideline methodological limitations	Poor availability of local evidence, Poor adaptation and contextualization of guidelines, Insistence on strongest evidence in policy development, Rigorous GRADE methodology, Lack of key implementers involvement	Minor concerns because there was no reported evidence for reflexivity and unclearly reported methodological theory in some studies	No or minor concerns on coherence. All studies supported the review findings	No or minor concerns on relevance	No or minor concerns. All studies were rich	High confidence	There were no concerns for coherence, relevance and adequacy. Only a minor concern on methodological limitations	Biermann 2020, Biermann 2020*, Mwaura 2021, Mulder 2012, Mala 2014, Oliwa 2020	LMICs
	Disruption by the Covid 19 pandemic	LTBI services paused and priority given to the COVID 19 pandemic	Minor concerns because there was no reported evidence for reflexivity and unclearly reported methodological theory in the study.	No or minor concerns on coherence. The study supported the review findings	No or minor concerns on relevance.	Serious concerns about adequacy. Only one study supported the finding	Low confidence	Serious concerns about adequacy, minor concerns about methodological limitations and no concerns on coherence and relevance	Gray 2022	HIC
