# Supplementary material for: A synthesis of qualitative evidence of barriers and facilitators in implementing guidelines for TB testing in healthcare settings
Source: Implement Sci Commun. 2024 Mar 27;5:30. doi: 10.1186/s43058-024-00565-0 (PMC10967211; doi:10.1186/s43058-024-00565-0)
Supplement: Supplementary file 10 — Additional file 10. CERQual Assessment of each facilitator. [file 43058_2024_565_MOESM10_ESM.xlsx]

## Sheet: Facilitators
CERQual Assessment of each facilitator
SURE Framework levels	SURE Framework Domains	Review finding (Themes)	Methodological limitations	Coherence	Relevance	Adequacy	CERQual assessment of confidence in the evidence	Explanation of CERQual assessment	Studies contributing to review finding	Income category of contributing studies
Recipients of care	Knowledge and skills	Awareness of TB disease	Minor concerns because there was no reported evidence for reflexivity and unclearly reported methodological theory in some studies	No or minor concerns on coherence. All studies supported the review findings	No or minor concerns on relevance	Minor concerns because only two studies supported the findings but they were rich. One study had multiple participants across many settings in HIC & LMIC.	High confidence	No concerns for coherence and relevance and minor concerns for methodological limitation and adequacy of studies	Biermann 2020b, Chadha 2014	LMICs
	Attitudes regarding programme acceptability, appropriateness and credibility	Trust of doctors and willingness to test	Minor concerns because there was no reported evidence for reflexivity and unclearly reported methodological theory in some studies	No or minor concerns on coherence. All studies supported the review findings	No or minor concerns on relevance	Minor concerns because only three studies supported the findings but they were rich. One study had multiple participants from many settings in HIC and LMIC	High confidence	No concerns for coherence and relevance and minor concerns for methodological limitation and adequacy of studies	Joseph2004, Biermann 2020b, Kanakaraju 2020	Mix (LMICs & HIC)
	Motivation to change or adopt behaviour	Participation of patients in diagnostic process	Minor concerns because there was no reported evidence for reflexivity and unclearly reported methodological theory in some studies	No or minor concerns on coherence. All studies supported the review findings	No or minor concerns on relevance	Serious concerns because only one study supported the finding and the qualitative themes were not discussed in details	low confidence	Serious concerns about adequacy, minor concerns about methodological limitations and no concerns on coherence and relevance	Naidoo 2015	LMICs
Providers of care	Knowledge and skills	Knowledge about disease and diagnostic algorithm/algorithms	Minor concerns because there was no reported evidence for reflexivity and unclearly reported methodological theory in some studies	No or minor concerns on coherence. All studies supported the review findings	No or minor concerns on relevance	Minor concerns because all studies were rich except three studies did not have the themes discussed in details	High confidence	No concerns for coherence and relevance and minor concerns for methodological limitation and adequacy of studies	Mc Dowell 2018, Rendell 2017, Oliwa 2020, Naidoo 2015, Nagar 2020, Kuznetov2016, Kanakaraju 2020, Szkwarko 2022	LMICs
	Attitudes regarding programme acceptability, appropriateness and credibility	Confidence in tests and potential to reduce future workload	Minor concerns because there was no reported evidence for reflexivity and unclearly reported methodological theory in some studies	No or minor concerns on coherence. All studies supported the review findings	No or minor concerns on relevance	No or minor concerns on adequacy. All studies were rich except one whose themes were not discussed in details	High confidence	No concerns for coherence and relevance and minor concerns for methodological limitation and adequacy of studies	Joseph 2004, Oliwa 2020, Mwaura 2021, Mulder 2012, Mala 2014, Kuznetov 2016, Biermann 2020b, Kanakaraju 2020, Gray 2022	Mix (LMICs & HIC)
	Motivation to change or adopt behaviour	Improvement in test procedures and patient outcomes and prior experience	Minor concerns because there was no reported evidence for reflexivity and unclearly reported methodological theory in some studies	No or minor concerns on coherence. All studies supported the review findings	No or minor concerns on relevance	No or minor concerns on adequacy. All studies were rich except one whose themes were not discussed in details	High confidence	No concerns for coherence and relevance and minor concerns for methodological limitation and adequacy of studies	Siddiqi 2008, Mwaura 2021, Mulder 2012, Kuznetov 2016,Biermann 2020, Biermann 2020b, Szkwarko 2022	Mix (LMICs & HIC)
Health system constraints	Accessibility to care	Access to care	Minor concerns because there was no reported evidence for reflexivity and unclearly reported methodological theory in some studies	No or minor concerns on coherence. All studies supported the review findings	No or minor concerns on relevance	Minor concerns because only three studies supported the findings but only two were rich.	High confidence	No concerns for coherence and relevance and minor concerns for methodological limitation and adequacy of studies	Mc Dowell 2018, Siddiqi 2008, Rendell 2017, Gray 2022, Szkwarko 2022	Mix (LMICs & HIC)
	Financial resources	Financial support	Minor concerns because there was no reported evidence for reflexivity and unclearly reported methodological theory in some studies	No or minor concerns on coherence. All studies supported the review findings	No or minor concerns on relevance	Moderate concerns because only two studies supported the findings and only one was rich. One study had multiple participants from many settings in HIC and LMIC	Moderate confidence	No concerns for coherence and relevance, minor concerns on methodological limitations and moderate concerns on adequacy.	Kuznetov 2016, Biermann 2020	LMICs
	Human resources	Availability of skilled manpower	Minor concerns because there was no reported evidence for reflexivity and unclearly reported methodological theory in some studies	No or minor concerns on coherence. All studies supported the review findings	No or minor concerns on relevance	Minor concerns because two studies did not have the theme discussed in details	High confidence	No concerns for coherence and relevance and minor concerns for methodological limitation and adequacy of studies	Rendell 2017, Oliwa 2020, Kuznetov 2016, Biermann 2020*, Chadha 2014	LMICs
	Education system	Training of staff and availability of tools	Minor concerns because there was no reported evidence for reflexivity and unclearly reported methodological theory in some studies	No or minor concerns on coherence. All studies supported the review findings	No or minor concerns on relevance	Minor concerns because all studies were rich except three studies did not have the theme discussed in details	High confidence	No concerns for coherence and relevance and minor concerns for methodological limitation and adequacy of studies	Joseph 2004, Farhoudi 2017, Siddiqi 2008, Rendell 2017, Nagar 2020, Kerrigan 2018, Kuznetov 2016, Biermann 2020*, Chadha 2014, Szkwarko 2022	Mix (LMICs & HIC)
	Clinical supervision	Close supervision	Minor concerns because there was no reported evidence for reflexivity and unclearly reported methodological theory in some studies	No or minor concerns on coherence. All studies supported the review findings	No or minor concerns on relevance	Minor concerns because only two studies supported the findings but they were rich.	High confidence	No concerns for coherence and relevance and minor concerns for methodological limitation and adequacy of studies	Joseph 2004, Biermann 2020	Mix (LMICs & HIC)
	Internal Communication	Team work	Minor concerns because there was no reported evidence for reflexivity and unclearly reported methodological theory in some studies	No or minor concerns on coherence. All studies supported the review findings	No or minor concerns on relevance	Moderate concerns because only two studies supported the findings and only one was rich	Moderate confidence	No concerns for coherence and relevance, minor concerns on methodological limitations and moderate concerns on adequacy.	Siddiqi 2008, Kuznetov 2016	LMICs
	External communication	Engagement with communities,Feedback from laboratories	Minor concerns because there was no reported evidence for reflexivity and unclearly reported methodological theory in some studies	No or minor concerns on coherence. All studies supported the review findings	No or minor concerns on relevance	Minor concerns on adequacy. All studies were rich except two whose themes were not discussed in details	High confidence	No concerns for coherence and relevance and minor concerns for methodological limitation and adequacy of studies	Farhoudi 2017, Nalugwa 2020, Biermann 2020, Kanakaraju 2020	LMICs
	Allocation of authority	Assigned leadership roles	Minor concerns because there was no reported evidence for reflexivity and unclearly reported methodological theory in some studies	No or minor concerns on coherence. All studies supported the review findings	No or minor concerns on relevance	Minor concerns because only two studies supported the findings but they were rich. One study had multiple participants across many settings in HIC & LMIC.	High confidence	No concerns for coherence and relevance and minor concerns for methodological limitation and adequacy of studies	Biermann 2020*, Kanakaraju 2020	LMICs
	Management and/or leadership	Participatory leadership,support from TB program and managers	Minor concerns because there was no reported evidence for reflexivity and unclearly reported methodological theory in some studies	No or minor concerns on coherence. All studies supported the review findings	No or minor concerns on relevance	Minor concerns because three studies supported the findings but only two were rich.	High confidence	No concerns for coherence and relevance and minor concerns for methodological limitation and adequacy of studies	Siddiqi 2008, Kuznetov 2016, Biermann 2020	LMICs
	Information systems	Good information systems and reporting	Minor concerns because there was no reported evidence for reflexivity and unclearly reported methodological theory in some studies	No or minor concerns on coherence. All studies supported the review findings	No or minor concerns on relevance	Minor concerns because three studies supported the findings but only two were rich.	High confidence	No concerns for coherence and relevance and minor concerns for methodological limitation and adequacy of studies	Farhoudi 2017, Oliwa 2020, Biermann 2020*,	LMICs
	Facilities	Availability of tests and maintenance facilities,Specimen transport	Minor concerns because there was no reported evidence for reflexivity and unclearly reported methodological theory in some studies	No or minor concerns on coherence. All studies supported the review findings	No or minor concerns on relevance	Minor concerns because two studies did not have the themes discussed in details	High confidence	No concerns for coherence and relevance and minor concerns for methodological limitation and adequacy of studies	Rendell 2017. Oliwa 2020, Naidoo 2015, Biermann 2020, Kanakaraju 2020 Chadha 2014,Spruijt 2019, Mwaura 2021	LMICs
	Patient flow	Streamlined screening process	Minor concerns because there was no reported evidence for reflexivity and unclearly reported methodological theory in some studies	No or minor concerns on coherence. All studies supported the review findings	No or minor concerns on relevance	moderate concerns because only two studies supported the finding and the qualitative themes were not discussed in details	Moderate confidence	No concerns for coherence and relevance, minor concerns on methodological limitations and moderate concerns on adequacy.	Farhoudi 2017, Kerrigan 2018	LMICs
	Incentives	Financial and non-financial incentives, bus fare for patients	Minor concerns because there was no reported evidence for reflexivity and unclearly reported methodological theory in some studies	No or minor concerns on coherence. All studies supported the review findings	No or minor concerns on relevance	No or minor concerns on adequacy. All studies were rich except one whose themes were not discussed in details	High confidence	No concerns for coherence and relevance and minor concerns for methodological limitation and adequacy of studies	Farhoudi 2017, Siddiqi 2008, Siddiqi 2008, Biermann 2020, Chadha 2014, Gray 2022	LMICs
	Relationship with norms and standards	Adherence /availability of guidelines/and stakeholder involvement in development of policies	Minor concerns because there was no reported evidence for reflexivity and unclearly reported methodological theory in some studies	No or minor concerns on coherence. All studies supported the review findings	No or minor concerns on relevance	No or minor concerns. All studies were rich	High confidence	There were no concerns for coherence, relevance and adequacy. Only a minor concern on methodological limitations	Joseph 2004, Oliwa 2020, Biermann 2020*, Biermann 2020	Mix (LMICs & HIC)
Social and political	Donor policies	Donor support, WHO guidance	Minor concerns because there was no reported evidence for reflexivity and unclearly reported methodological theory in some studies	No or minor concerns on coherence. All studies supported the review findings	No or minor concerns on relevance	Minor concerns because only two studies supported the findings but they were rich. Both had participants across different settings in LMIC & HIC	High confidence	No concerns for coherence and relevance and minor concerns for methodological limitation and adequacy of studies	Biermann, 2020, Biermann 2020*	Mix (LMICs & HIC)
	Influential people	1. Respected national TB manager pushing for implementation 2. policymakers in the national government as most powerful stakeholders in ACF policy development and policymakers at sub-national level for implementation.	Minor concerns because there was no reported evidence for reflexivity and unclearly reported methodological theory in some studies	No or minor concerns on coherence. All studies supported the review findings	No or minor concerns on relevance	Minor concerns because only two studies supported the findings but they were rich. Both had participants across different settings in LMIC & HIC	High confidence	No concerns for coherence and relevance and minor concerns for methodological limitation and adequacy of studies	Biermann 2020, Biermann 2020*	Mix (LMICs & HIC)
	Political stability	Political commitment	Minor concerns because there was no reported evidence for reflexivity and unclearly reported methodological theory in some studies	No or minor concerns on coherence. All studies supported the review findings	No or minor concerns on relevance	Moderate concerns because only one studies supported the findings but was rich. it had participants across different settings in LMIC & HIC	Moderate confidence	No concerns for coherence and relevance, minor concerns on methodological limitations and moderate concerns on adequacy.	Biermann 2020*	Mix (LMICs & HIC)
Others	Collaboration	Stakeholder involvement and collaboration	Minor concerns because there was no reported evidence for reflexivity and unclearly reported methodological theory in some studies	No or minor concerns on coherence. All studies supported the review findings	No or minor concerns on relevance	Moderate concerns because only two studies supported the findings and only one was rich	Moderate confidence	No concerns for coherence and relevance, minor concerns on methodological limitations and moderate concerns on adequacy.	Kuznetov 2016, Biermann 2020*	Mix (LMICs & HIC)
	Working environment	Good working environment	Minor concerns because there was no reported evidence for reflexivity and unclearly reported methodological theory in some studies	No or minor concerns on coherence. All studies supported the review findings	No or minor concerns on relevance	Moderate concerns because only one study supported the findings but it was rich.	Moderate confidence	No concerns for coherence and relevance, minor concerns on methodological limitations and moderate concerns on adequacy.	Siddiqi 2008	Mix (LMICs & HIC)
	Conflict of interest	Transparency in guideline development	Minor concerns because there was no reported evidence for reflexivity and unclearly reported methodological theory in some studies	No or minor concerns on coherence. All studies supported the review findings	No or minor concerns on relevance	Moderate concerns because only one study supported the findings but it was rich. It had multiple participants across many settings in LMIC and HIC.	Moderate confidence	No concerns for coherence and relevance, minor concerns on methodological limitations and moderate concerns on adequacy.	Biermann 2020	mix (LMICs & HIC)
* Biermann O, Shewade HD, Tran PB, Viney K, Caws M, Lönnroth K, et al. Active case-finding policy development, implementation and scale-up in high-burden countries: A mixed-methods survey with National Tuberculosis Programme managers and document review. PLoS One. 2020;15(10)
