# Supplementary material for: A synthesis of qualitative evidence of barriers and facilitators in implementing guidelines for TB testing in healthcare settings
Source: Implement Sci Commun. 2024 Mar 27;5:30. doi: 10.1186/s43058-024-00565-0 (PMC10967211; doi:10.1186/s43058-024-00565-0)
Supplement: Supplementary file 11 — Additional file 11. Barriers to implementation of TB diagnosis guidelines. [file 43058_2024_565_MOESM11_ESM.xlsx]

## Sheet: Sheet1
Barriers to implementation of TB diagnosis guidelines
	Domains	Themes	Illustrative quotes	Contributing studies	Income category of contributing studies
Recipients of Care	Knowledge and skills	Poor understanding of disease, tests and sample collection		Spruijt 2019, Kerrigan 2018, Chadha 2014, Rendell 2017	Mix (LMICs & HIC)
	Attitudes regarding programme acceptability, appropriateness and credibility	Mistrust of tests, mistrust of health providers, poor public health services, disbelief about diagnosis, stigma		Joseph 2004, Spruijt 2019, Siddiqi 2008, Nagar 2020, Kerrigan2018,	Mix (LMICs & HIC)
	Motivation to change or adopt behaviour	Recall bias, failure to share contact information, failure to follow doctor's advice, reluctance to travel		Spruijt 2019, Mulder 2012, Kanakaraju 2020, Chadha 2014	Mix (LMICs & HIC)
Providers of Care	Knowledge and skills	Poor awareness & understanding of guidelines, Poor understanding of disease, difficulty in sample collection in children	"Have a problem sometimes because other doctors are not keeping themselves up to date. They don’t know about all these things." “…the biggest problem is specimen collection. It’s invasive, whether you are doing gastric, bronchoalveolar,because most of them … those are the things. it’s not very easy…”	Mc Dowell 2018, Joseph 2004, Singh 2021, Wei 2010, Rendell 2017, Oliwa 2020, Naidoo 2015, Nagar 2020, Mwaura 2021, Mulder 2012, Kerrigan 2018, Chadha 2014, Gray 2022, Szkwarko 2022	Mix (LMICs & HIC)
	Attitudes regarding programme acceptability, appropriateness and credibility	Lack of confidence in tests, Mistrust of guidelines, Fear of misusing tests, Lack of confidence in obtaining specimens, Complexity of childhood TB, Patient's reaction guiding practice, Sceptism about low incidence of disease	Never, never … I don’t know if it’s our samples that don’t have enough bacteria, I don’t know what the problem is, but it’s never positive. Even in someone who you are so sure this can’t be anything else … this is TB. Lakini [but] Xpert is showing you negative.	Mc Dowell 2018, Singh 2021, Siddiqi 2008, Oliwa2020, Naidoo 2015, Mwaura 2021, Mala 2014, Kuznetov 2016, Biermann2020, Chadha 2014, Kerrigan 2018, Evenblij 2016, Nagar 202, Gray 2022, Szkwarko 2022	Mix (LMICs & HIC)
	Motivation to change or adopt behaviour	Change inertia, Lack of time to read print guidelines, time consuming test algorithms, unclarity with negative test results, perceived difficulty in specimen collection, challenges in managing childhood TB, no financial benefit, fear of nosocomial TB infection, Lack of time to follow up patients		Mc Dowell 2018, Singh 2021, Spruijt 2019, Siddiqi 2008, Oliwa 2020, Naidoo 2015, Nagar 2020, Kuznetov 2016, Mwaura 2021, Gray 2022	Mix (LMICs & HIC)
Other Stakeholders	Knowledge and skills	Lack of evidence based EPTB guidelines		Nagar 2020	LMICs
	Attitudes regarding programme acceptability, appropriateness and credibility	Concerns Increased staff burden of ACF, increased waiting times for non-TB patients		Biermann 2020b	LMICs
	Motivation to change or adopt behaviour	Poor focus on EPTB		Nagar 2020	LMICs
Health System Constraints	Accessibility to care	Poor geographical and financial access, Inconvenient testing schedules Language barrier		Joseph 2004, Wei 2010, Spruijt 2019, Siddiqi 2008, Nagar2020, Kanakaraju 2020, Chadha 2014,Gray 2022, Szkwarko 2022	Mix (LMICs & HIC)
	Financial resources	Poor health facility funding		Jia 2016, Wei 2010, Siddiqi 2008, Nagar 2020, Kuznetov 2016, Mc Dowell 2018,Gray 2022	Mix (LMICs & HIC)
	Human resources	Inadequate staffing, rapid staff turnover, over-burdened staff		Wei 2010, Siddiqi 2008, Rendell 2017, Biermann 2020, Kanakaraju 2020	LMICs
	Education system	Poor training		Mc Dowell 2018, Singh 2021, Wei 2010, Siddiqi 2008, Rendell 2017, Oliwa 2020, Naidoo 2015, Kuznetov 201, Szkwarko 2022	Mix (LMICs & HIC)
	Clinical supervision	Poor supervision		Wei 2010, Biermann 2020	LMICs
	Internal Communication	Inefficient laboratory and clinical coordination		Siddiqi 2008, Nalugwa 2020, Gray 2022	LMICs
	External communication	Communication with patients without phones		Nalugwa 2020	LMICs
	Patient flow and processes	Poor patient flow, service integration and referral		Joseph 2004, Oliwa 2020, Naidoo 2015, Mala 2014, Biermann 2020, Kanakaraju 2020, Chadha 2014	Mix (LMICs & HIC)
	Management and/or leadership	Limited senior leadership, mentorship and program management		Singh 2021, Siddiqi 2008, Oliwa 2020, Nagar 2015, Mwaura 2021, Gray 2022	Mix (LMICs & HIC)
	Information systems	Poor record keeping platforms		Singh 2021, Wei 2010, Siddiqi 2008, Rendell 2017, Nalugwa 2020, Mala 2014, Szkwarko 2022	Mix (LMICs & HIC)
	Facilities	Insufficient tests and infrastructure. Poor specimen transport		Singh 2021, Wei 2010, Nalugwa 2020, Naidoo 2015, Mala 2014, kuznetov 2016, Kanakaraju 2020	LMICs
	Procurement and distribution system	Stock outs and poor supply chain systems		Rendell 2017, Oliwa 2020, Nalugwa 2020, Nagar 2020, Biermann 2020	LMICs
	Incentives	Poor sustainability and negative consequences of incentives		Jia 2016, Wei 2010, Biermann 2020	LMICs
	Relationship with norms and standards	Ambiguous guidelines, Low confidence in guidelines, Poor adherence to guidelines, Inflexible guidelines, Poor updating of guidelines, Poor advocacy of guidelines,	"I should be allowed to use my clinical judgment not only in smear-negative patients, but also in categorizing previously treated patients, but the guideline does not allow this. I mean the guideline should support what we have" The guidelines did not appear to be clear enough about which samples (type of body fluid/tissue) could be used for testing with Xpert MTB/RIF, in particular if testing of…	Singh 2021, Spruijt 2019, Siddiqi 2008, Rendell 2017, Naidoo 2015, Nagar 2020. Mwaura 2021, Mala 2014, Wei 2010, Mulder 2012	Mix (LMICs & HIC)
Social and Political Constraints	Short-term thinking	Low focus on sustainability, Political based decisions		Biermann 2020	LMICs
	Donor policies	Donor dependence, Lack of country policy ownership		Biermann 2020	LMICs
	Influential people	Eminence based practice, Donor and WHO influence on policy development, Lack of political support		Mc Dowell 2018, Mala. 2014, Kuznetov 2016, Biermann 2020	LMICs
	Corruption	H/W charging patients despite free TB policy		Jia 2016	LMICs
Other themes	Guideline methodological limitations	Poor availability of local evidence, Poor adaptation and contextualization of guidelines, Insistence on strongest evidence in policy development, Rigorous GRADE methodology, Lack of key implementers involvement	“ …We realized that when we rolled out Xpert, we focused a lot of our training on the lab personnel,thereby leaving out the drivers of the service use. So, the clinicians initially were not part of the target population for training and so what we have realized as a programme is that therefore the demand for the service is skewed and is not actually being availed to the people who need the servic…	Biermann 2020, Biermann 2020*,Mwaura 2021, Mulder 2012, Mala 2014, Oliwa 2020	Mix (LMICs & HIC)
	Disruption by the Covid 19 pandemic	LTBI services paused due to the pandemic		Gray 2022	HIC
