# Supplementary material for: A synthesis of qualitative evidence of barriers and facilitators in implementing guidelines for TB testing in healthcare settings
Source: Implement Sci Commun. 2024 Mar 27;5:30. doi: 10.1186/s43058-024-00565-0 (PMC10967211; doi:10.1186/s43058-024-00565-0)
Supplement: Supplementary file 12 — Additional file 12. Facilitators to the implementation of TB diagnosis guidelines. [file 43058_2024_565_MOESM12_ESM.xlsx]

## Sheet: Sheet1
Facilitators to implementation of TB diagnosis guidelines
Levels	Domains	Themes	Illustrative quote	Contributing studies	Income category of contributing studies
Recipients of care of care	Knowledge and skills	Awareness of TB disease		Biermann 2020*, Chadha 2014	LMICs
	Attitudes regarding programme acceptability, appropriateness and credibility	Trust of doctors and willingness to test		Joseph 2004, Biermann 2020*, Kanakaraju 2020	Mix (LMICs & HIC)
	Motivation to change or adopt behaviour	Participation of patients in diagnostic process		Naidoo 2015	LMICs
Providers of care	Knowledge and skills	Knowledge about disease and diagnostic algorithm/guidelines		Mc Dowell 2018, Rendell 2017, Oliwa 2020, Naidoo 2015, Nagar 2020, Kuznetov 2016, Biermann 2020*, Kanakaraju2020, Szkwarko 2022	Mix (LMICs & HIC)
	Attitudes regarding programme acceptability, appropriateness and credibility	Confidence in tests and user friendliness, Potential to reduce future workload		Joseph 2004, Oliwa 2020, Mwaura 2021, Mulder 2012, Mala 2014, Kuznetov 2016, Biermann 2020*, Kanakaraju 2020, Gray 2022	Mix (LMICs & HIC)
	Motivation to change or adopt behaviour	Improvement in test procedures and patient outcomes.	‘‘If infections were found in the near future that could be linked to a Contact investigation which had not been conducted carefully, then, well, I imagine that this would lead to a formal complaint. ’’The level of motivation apparently increased as the project advanced	Siddiqi 2008, Mwaura 2021, Mulder 2012, Kuznetov 2016, Biermann 2020, Biermann 2020*,Szkwarko 2022	Mix (LMICs & HIC)
Health system constraints	Accessibility to care	Access to care and reduced costs		Mc Dowell 2018, Siddiqi 2008, Rendell 2017, Gray 2022, Szkwarko 2022	Mix (LMICs & HIC)
	Financial resources	Financial support		Kuznetov 2016, Biermann 2020	LMICs
	Human resources	Availability of skilled manpower		Rendell 2017, Oliwa 2020, Kuznetov 2016, Biermann 2020*, Chadha 2014	LMICs
	Education system	Training opportunities and availability of tools		Joseph 2004, Farhoudi 2017, Siddiqi 2008, Rendell 2017, Nagar 220, Kerrigan 2018, Kuznetov 2016, Biermann 2020*, Chadha 2014,Szkwarko 2022	Mix (LMICs & HIC)
	Clinical supervision	Close supervision		Joseph 2004, Biermann 2020	Mix (LMICs & HIC)
	Internal Communication	Team work		Siddiqi 2008, Kuznetov 2016	LMICs
	External communication	Engagement with communities, Feedback from laboratories		Farhoudi 2017, Nalugwa 2020, Biermann 2020, Kanakaraju 2020	LMICs
	Allocation of authority	Assigned leadership roles		Biermann 2020*, Kanakarju 2020	LMICs
	Management and/or leadership	Participatory leadership, support from TB program and managers		Siddiqi 2008, Kuznetov 2016, Biermann 2020	LMICs
	Information systems	Good information systems and reporting		Farhoudi 2017, Oliwa 2020, Biermann 2020*,	LMICs
	Facilities	Availability of tests and maintenance facilities, Specimen transport,		Rendell 2017. Oliwa 2020, Naidoo 2015, Biermann 2020, Kanakaraju 2020, Chadha 2014, Spruijt 2019, Mwaura 2021	Mix (LMICs & HIC)
	Patient flow	Streamlined screening process		Farhoudi 2017, Kerrigan 2018	LMICs
	Incentives	Financial and non-financial incentives, bus fare for patients	"Patients are more likely to comply with algorithm if given the bus fare"	Farhoudi 2017, Siddiqi 2008, Biermann 2020, Chadha 2014, Gray 2022	LMICs
	Relationship with norms and standards	Adherence /availability of guidelines/and stakeholder involvement in development of policies		Joseph 2004, Oliwa 2020, Biermann 2020*, Biermann 2020	Mix (LMICs & HIC)
Social and political constraints	Donor policies	Donor support, WHO guidance		Biermann2020, Biermann 2020*	LMICs
	Influential people	Push for implementation by national TB managers and policy makers	National TB Program (NTP) managers pointed out policymakers in the national government as most powerful stakeholders in Active Case Finding policy. Development and policymakers at sub-national level for implementation. “I think the sub-national level, especially the implementers, [are the most powerful] since they have the experience on how to do the activity and we can incorporate the lessons le…	Biermann 2020, Biermann 2020*	LMICs
	Political stability	Political commitment		Biermann 2020*	LMICs
	Collaboration	Stakeholder involvement and collaboration		Kuznetov 2016, Biermann 2020*	LMICs
Other themes	Working environment	Good working environment		Siddiqi 2008	LMICs
	Conflict of interest	Transparency in guideline development		Biermann 2020	LMICs
